# Supplementary material for: Deep Learning Analyses to Delineate the Molecular Remodeling Process after Myocardial Infarction
Source: Cells. 2021 Nov 23;10(12):3268. doi: 10.3390/cells10123268 (PMC8699769; doi:10.3390/cells10123268)
Supplement: Supplementary file 1 [file cells-10-03268-s001.zip]

Archive with 1 entries (1 files):
- cells-1440494-supplementary.pdf
